# Supplementary material for: Host-Guest Complexes of Flavanone and 4′-Chloroflavanone with Naturals and Modified Cyclodextrin: A Calorimetric and Spectroscopy Investigations
Source: Molecules. 2024 Jun 30;29(13):3123. doi: 10.3390/molecules29133123 (PMC11243463; doi:10.3390/molecules29133123)
Supplement: Supplementary file 1 [file molecules-29-03123-s001.zip]

Archive with 1 entries (1 files):
- molecules-3055297-Supplementary material.pdf
